# Supplementary material for: Circulating Tumour DNA as Biomarker for Colorectal Liver Metastases: A Systematic Review and Meta-Analysis
Source: Cells. 2023 Oct 25;12(21):2520. doi: 10.3390/cells12212520 (PMC10647834; doi:10.3390/cells12212520)
Supplement: Supplementary file 1 [file cells-12-02520-s001.zip]

Archive with 1 entries (1 files):
- cells-2631056-supplementary.pdf
